# Supplementary material for: Fabrication of Large-Area High-Resolution Templates by Focused Ion Beam Combined with Colloidal Nanoparticle Dimer Deposition for SERS Substrates
Source: Nanomaterials (Basel). 2024 Nov 6;14(22):1784. doi: 10.3390/nano14221784 (PMC11597278; doi:10.3390/nano14221784)
Supplement: Supplementary file 1 [file nanomaterials-14-01784-s001.zip › Script file S3. The script of the automation cycle for periodic dimer system fabrication with FIB.xrml]

<?xml version="1.0" encoding="utf-8"?>
<Recipe Name="New Recipe Workflow" Version="1.0" SoftwareVersion="6.10.1.2" Description="" RecipeInformation="IxyPLmQ2Gx1TJNPoOfPAICTw92avzTJkLwfOP2zCgrL9Gy7fyox6J36M3z0qlDVgm6fgXFwE2BFGaAd+Lqn9qyP1PlOihppTc/scBXbwg/jOO8+PwSB3K301syghu5tCpUVoF6gaEOoxeQJwPBDlNX2ox4G0HLgzZOFNaKcDMaLikhVPXtvkA7ujLx/9R6GbWoOShmlweRzih/H+s0Pvc19QpXKh4w5QBEv5WQuPmbhDoBAG4awzwK+R6vp4Mnk7/jTXh1m/yUtAt1jDifVa3r8ZQZ6gLS1y9ficOTLfNpHptiYfve3XkYaIUAtOLjyZgw+CuOae4uDjv98fpART1Jzv/VyooAXxy8jtN2OS8G43ytOZJdaaGVQb5grHhv9j6QEMY53bn0j4AEdGbsNk2OtlCJwVyIxmEluDEnCxIRSnVH45dGQGX90qu93VVh7tMtGrrzMoPuoxdXd7ksH6MStaVp9chLLIRdBNIKyjprxuRz18f2rKvnMTUWdEVDAqZFGvZKK54fUlbrA07U4/+YvktQDjSHRYrYwkT4W0vvJMEad0OIvA6p9wfMaPI/+Zrv4k5EGc5gBu4Xq9ujqQD1WZrZ3jYj1lRqvk/tIsh10jP456bmHdHeSc+mf88NZVv2MSRnbs/4YuJrvUDC5/6GibMfAARsvdG2J9RpvZZRlGV59H/y0U2aHDBYi9V/lv6GykW2Xd4K8LmM+uF/1kZnvx1NGsi1m4CJjS2mUh0ABIl9HTOHAM92I9HGXWi2R3NbIDezrKx5N0oXsHiKTQeOthNFv9TOS8aFNjQk2YjaQZPPSmPHy/e/r5yrwatPC7cgfQ8jDI7jsNkyUVH5rglw7rUk8JBpfFOcrfk/J4Yv2Ua2ijHD62bzHZ1ZpWkVuT9T3M+s+UOuxWWXkBNx9q6+PcP7m3vLbG7f0HS3EOqglZmqFpPqdbUpaFaihzjFq3sxo/34W64AYwDZlf/Dey9cueHjibCAx796FI6HsRL2zVe3vekcX4gxL6kUmSPPDbPune+eEYPQxBU8QloSqwICySrAqww1hOte0Nd0tK8riE0q7ZrZV+4IYUhaoidZxlhTd5OR5m/c8WH8W4F4XuQRiCoPaeQxjbajW5nJdDzFYgWc4E/jVAVZqJERE+H02F">
<Workflow>
<ns0:NamedSequentialWorkflowActivity LockXtUi="False" StopOnErrors="False" x:Name="New Recipe Workflow" DynamicUpdateCondition="{x:Null}" IfElseView="True" FileName="2024_30 bitmaps covering large area_article" AutoIncrementEncapsulationVersions="False" RecipeTag="" RunRecipeWithManualTrainingIntervention="False" xmlns:ns1="clr-namespace:Fei.Workflow.Activities.xT;assembly=Fei.Workflow.Activities.xT, SerializedRevision=8" xmlns:x="http://schemas.microsoft.com/winfx/2006/xaml" xmlns:ns0="clr-namespace:Fei.Workflow.Activities;assembly=Fei.Workflow.Activities, SerializedRevision=3.0">
	<ns0:RepeatActivity DebugIndex="0" Expanded="True" Description="The Repeat activity repeats the sequence of events it contains the number of times indicated in the Count property." Debug="False" ActivityType="Repeat" Succeeded="True" Count="30" Bookmark="False" x:Name="Repeat">
		<ns0:RepeatActivity.Expressions>
			<x:Array Type="{x:Type ns0:ActivityExpressionProperty}" />
		</ns0:RepeatActivity.Expressions>
		<ns0:HiddenSequenceActivity Bookmark="False" ActivityType="HiddenSequenceActivity" Succeeded="True" Expanded="True" x:Name="sequence_RepeatActivity">
			<ns0:HiddenSequenceActivity.Expressions>
				<x:Array Type="{x:Type ns0:ActivityExpressionProperty}" />
			</ns0:HiddenSequenceActivity.Expressions>
			<ns1:MillBitmapActivity SaturationSputterRate="0" Layer="{x:Null}" Gas5DutyCycle="{x:Null}" x:Name="PatternBitmap" Dose="{x:Null}" Gas1DutyCycle="{x:Null}" Gas2DutyCycle="{x:Null}" GISNeedlePosition="{x:Null}" Succeeded="True" FileAttachmentName="" GasTypePortNumber="{x:Null}" Gas3DutyCycle="{x:Null}" Area="{x:Null}" ShowImageView="False" GasType="{x:Null}" IsExclusionZone="False" Gas4DutyCycle="{x:Null}" InAdvancedMode="False" BitmapPatternFilename="D:\Users_data\Liga\FIB patterni\dumbbells\periodic\4px_atstarpe_inversija.bmp" PatternSignalType="Intensity" ScanType="Serpentine" GasTypeNozzleConfiguration="{x:Null}" ScanDirection="BottomToTop" Gas6DutyCycle="{x:Null}" EndpointDetectionEnabled="False" Bookmark="False" WaitForTrigger="False" PatterningApplicationName="Si" EndpointType="Peak" Description="Define a bitmap pattern" ActivityType="Pattern Bitmap" BeamType="Ion Beam" LayerCount="1" Miller="{x:Null}" Passes="39" DriftCorrection="{x:Null}">
				<ns1:MillBitmapActivity.CheckedProperties>
					<ns0:StringBoolList>
						<ns0:StringBoolPair Flag="False" Name="Area" />
						<ns0:StringBoolPair Flag="False" Name="RelativeInteractionDiameter" />
						<ns0:StringBoolPair Flag="False" Name="ScanDirection" />
						<ns0:StringBoolPair Flag="False" Name="ScanType" />
						<ns0:StringBoolPair Flag="False" Name="InteractionDiameter" />
						<ns0:StringBoolPair Flag="False" Name="MaximumDosePerArea" />
						<ns0:StringBoolPair Flag="False" Name="SaturationCurrentDensity" />
						<ns0:StringBoolPair Flag="False" Name="SaturationSputterRate" />
						<ns0:StringBoolPair Flag="False" Name="TotalDiameter" />
						<ns0:StringBoolPair Flag="False" Name="TotalTime" />
						<ns0:StringBoolPair Flag="False" Name="TotalVolumeSputterRate" />
						<ns0:StringBoolPair Flag="False" Name="VolumePerDose" />
						<ns0:StringBoolPair Flag="False" Name="GasType" />
						<ns0:StringBoolPair Flag="True" Name="GasTypeNozzleConfiguration" />
						<ns0:StringBoolPair Flag="True" Name="GasTypePortNumber" />
						<ns0:StringBoolPair Flag="False" Name="Gas1DutyCycle" />
						<ns0:StringBoolPair Flag="False" Name="Gas2DutyCycle" />
						<ns0:StringBoolPair Flag="False" Name="Gas3DutyCycle" />
						<ns0:StringBoolPair Flag="False" Name="Gas4DutyCycle" />
						<ns0:StringBoolPair Flag="False" Name="Gas5DutyCycle" />
						<ns0:StringBoolPair Flag="False" Name="Gas6DutyCycle" />
						<ns0:StringBoolPair Flag="True" Name="GISNeedlePosition" />
						<ns0:StringBoolPair Flag="False" Name="RefreshTime" />
						<ns0:StringBoolPair Flag="False" Name="DwellTime" />
						<ns0:StringBoolPair Flag="False" Name="Blur" />
						<ns0:StringBoolPair Flag="False" Name="Defocus" />
						<ns0:StringBoolPair Flag="False" Name="Passes" />
					</ns0:StringBoolList>
				</ns1:MillBitmapActivity.CheckedProperties>
				<ns1:MillBitmapActivity.Size>
					<ns2:SizeLength xmlns:ns2="clr-namespace:Fei.Types;Assembly=Fei.Types, Version=5.0.0.1, Culture=neutral, PublicKeyToken=null">
						<ns2:SizeLength.Width>
							<ns2:Length RawValue="4E-06" />
						</ns2:SizeLength.Width>
						<ns2:SizeLength.Height>
							<ns2:Length RawValue="4E-06" />
						</ns2:SizeLength.Height>
					</ns2:SizeLength>
				</ns1:MillBitmapActivity.Size>
				<ns1:MillBitmapActivity.TotalTime>
					<ns2:Dwell RawValue="2.39374200000138" xmlns:ns2="clr-namespace:Fei.Types;Assembly=Fei.Types, Version=5.0.0.1, Culture=neutral, PublicKeyToken=null" />
				</ns1:MillBitmapActivity.TotalTime>
				<ns1:MillBitmapActivity.InteractionDiameter>
					<ns2:Length RawValue="0" xmlns:ns2="clr-namespace:Fei.Types;Assembly=Fei.Types, Version=5.0.0.1, Culture=neutral, PublicKeyToken=null" />
				</ns1:MillBitmapActivity.InteractionDiameter>
				<ns1:MillBitmapActivity.DwellTime>
					<ns2:Dwell RawValue="1E-06" xmlns:ns2="clr-namespace:Fei.Types;Assembly=Fei.Types, Version=5.0.0.1, Culture=neutral, PublicKeyToken=null" />
				</ns1:MillBitmapActivity.DwellTime>
				<ns1:MillBitmapActivity.RelativeInteractionDiameter>
					<ns2:Percentage RawValue="0" xmlns:ns2="clr-namespace:Fei.Types;Assembly=Fei.Types, Version=5.0.0.1, Culture=neutral, PublicKeyToken=null" />
				</ns1:MillBitmapActivity.RelativeInteractionDiameter>
				<ns1:MillBitmapActivity.Defocus>
					<ns2:Length RawValue="0" xmlns:ns2="clr-namespace:Fei.Types;Assembly=Fei.Types, Version=5.0.0.1, Culture=neutral, PublicKeyToken=null" />
				</ns1:MillBitmapActivity.Defocus>
				<ns1:MillBitmapActivity.VolumePerDose>
					<ns2:VolumeChargeDensity RawValue="3703703703.7037" xmlns:ns2="clr-namespace:Fei.Types;Assembly=Fei.Types, Version=5.0.0.1, Culture=neutral, PublicKeyToken=null" />
				</ns1:MillBitmapActivity.VolumePerDose>
				<ns1:MillBitmapActivity.Depth>
					<ns2:Length RawValue="9.96251204609874E-08" xmlns:ns2="clr-namespace:Fei.Types;Assembly=Fei.Types, Version=5.0.0.1, Culture=neutral, PublicKeyToken=null" />
				</ns1:MillBitmapActivity.Depth>
				<ns1:MillBitmapActivity.RefreshTime>
					<ns2:Dwell RawValue="0" xmlns:ns2="clr-namespace:Fei.Types;Assembly=Fei.Types, Version=5.0.0.1, Culture=neutral, PublicKeyToken=null" />
				</ns1:MillBitmapActivity.RefreshTime>
				<ns1:MillBitmapActivity.Position>
					<ns2:PointLength xmlns:ns2="clr-namespace:Fei.Types;Assembly=Fei.Types, Version=5.0.0.1, Culture=neutral, PublicKeyToken=null">
						<ns2:PointLength.Y>
							<ns2:Length RawValue="0" />
						</ns2:PointLength.Y>
						<ns2:PointLength.X>
							<ns2:Length RawValue="0" />
						</ns2:PointLength.X>
					</ns2:PointLength>
				</ns1:MillBitmapActivity.Position>
				<ns1:MillBitmapActivity.TotalDiameter>
					<ns2:Length RawValue="1.25E-08" xmlns:ns2="clr-namespace:Fei.Types;Assembly=Fei.Types, Version=5.0.0.1, Culture=neutral, PublicKeyToken=null" />
				</ns1:MillBitmapActivity.TotalDiameter>
				<ns1:MillBitmapActivity.TotalVolumeSputterRate>
					<ns2:VolumetricFlowRate RawValue="1.02179610729218E-20" xmlns:ns2="clr-namespace:Fei.Types;Assembly=Fei.Types, Version=5.0.0.1, Culture=neutral, PublicKeyToken=null" />
				</ns1:MillBitmapActivity.TotalVolumeSputterRate>
				<ns1:MillBitmapActivity.Rotation>
					<ns2:Angle RawValue="0" xmlns:ns2="clr-namespace:Fei.Types;Assembly=Fei.Types, Version=5.0.0.1, Culture=neutral, PublicKeyToken=null" />
				</ns1:MillBitmapActivity.Rotation>
				<ns1:MillBitmapActivity.SaturationCurrentDensity>
					<ns2:SurfaceCurrentDensity RawValue="1" xmlns:ns2="clr-namespace:Fei.Types;Assembly=Fei.Types, Version=5.0.0.1, Culture=neutral, PublicKeyToken=null" />
				</ns1:MillBitmapActivity.SaturationCurrentDensity>
				<ns1:MillBitmapActivity.Blur>
					<ns2:Length RawValue="0" xmlns:ns2="clr-namespace:Fei.Types;Assembly=Fei.Types, Version=5.0.0.1, Culture=neutral, PublicKeyToken=null" />
				</ns1:MillBitmapActivity.Blur>
				<ns1:MillBitmapActivity.Expressions>
					<x:Array Type="{x:Type ns0:ActivityExpressionProperty}" />
				</ns1:MillBitmapActivity.Expressions>
				<ns1:MillBitmapActivity.FileAttachment>
					<ns0:PropertyReferenceLink FullLinkId="res:PatternBitmap.FileAttachment5" />
				</ns1:MillBitmapActivity.FileAttachment>
				<ns1:MillBitmapActivity.MaximumDosePerArea>
					<ns2:SurfaceChargeDensity RawValue="0" xmlns:ns2="clr-namespace:Fei.Types;Assembly=Fei.Types, Version=5.0.0.1, Culture=neutral, PublicKeyToken=null" />
				</ns1:MillBitmapActivity.MaximumDosePerArea>
			</ns1:MillBitmapActivity>
			<ns1:MoveStageActivity Description="This activity moves the stage in X and Y." BeamType="Ion Beam" ActivityType="Move Stage" CapProbeMoves="Never" ZF="{x:Null}" Succeeded="True" InCompustageMode="False" CoordinateSystem="Integrated" InAdvancedMoveStageMode="False" BT="{x:Null}" Z="{x:Null}" X="{x:Null}" Y="{x:Null}" Tilt="{x:Null}" MoveType="Relative" RF="{x:Null}" Height="{x:Null}" CompucentricRotation="Disabled" AT="{x:Null}" x:Name="MoveStage" Bookmark="False" InFlipStageMode="False" AF="{x:Null}">
				<ns1:MoveStageActivity.Destination>
					<ns2:Site StructureType="" Tag="" DefectID="{x:Null}" Z="{x:Null}" Name="" xmlns:ns2="clr-namespace:Fei.Types;Assembly=Fei.Types, Version=5.0.0.1, Culture=neutral, PublicKeyToken=null">
						<ns2:Site.R>
							<ns2:Angle RawValue="0" />
						</ns2:Site.R>
						<ns2:Site.X>
							<ns2:Length RawValue="4E-06" />
						</ns2:Site.X>
						<ns2:Site.Y>
							<ns2:Length RawValue="0" />
						</ns2:Site.Y>
					</ns2:Site>
				</ns1:MoveStageActivity.Destination>
				<ns1:MoveStageActivity.Expressions>
					<x:Array Type="{x:Type ns0:ActivityExpressionProperty}" />
				</ns1:MoveStageActivity.Expressions>
			</ns1:MoveStageActivity>
			<ns0:IfElseActivity Description="Executes branches according to conditional expressions." Bookmark="False" ActivityType="If Else" Succeeded="True" Expanded="True" x:Name="IfElse">
				<ns0:IfElseActivity.Expressions>
					<x:Array Type="{x:Type ns0:ActivityExpressionProperty}" />
				</ns0:IfElseActivity.Expressions>
				<ns0:IfElseBranchActivity Condition="Repeat.CurrentCount%6=0" Description="Conditional branch." Expanded="True" ActivityType="IfElseBranchActivity" Succeeded="True" Bookmark="False" x:Name="IfElseBranch1">
					<ns0:IfElseBranchActivity.Expressions>
						<x:Array Type="{x:Type ns0:ActivityExpressionProperty}" />
					</ns0:IfElseBranchActivity.Expressions>
					<ns1:MoveStageActivity Description="This activity moves the stage in X and Y." BeamType="Ion Beam" ActivityType="Move Stage" CapProbeMoves="Never" ZF="{x:Null}" Succeeded="True" InCompustageMode="False" CoordinateSystem="Integrated" InAdvancedMoveStageMode="False" BT="{x:Null}" Z="{x:Null}" X="{x:Null}" Y="{x:Null}" Tilt="{x:Null}" MoveType="Relative" RF="{x:Null}" Height="{x:Null}" CompucentricRotation="Disabled" AT="{x:Null}" x:Name="MoveStage1" Bookmark="False" InFlipStageMode="False" AF="{x:Null}">
						<ns1:MoveStageActivity.Destination>
							<ns2:Site StructureType="" Tag="" DefectID="{x:Null}" Z="{x:Null}" Name="" xmlns:ns2="clr-namespace:Fei.Types;Assembly=Fei.Types, Version=5.0.0.1, Culture=neutral, PublicKeyToken=null">
								<ns2:Site.R>
									<ns2:Angle RawValue="0" />
								</ns2:Site.R>
								<ns2:Site.X>
									<ns2:Length RawValue="-24E-06" />
								</ns2:Site.X>
								<ns2:Site.Y>
									<ns2:Length RawValue="-4E-06" />
								</ns2:Site.Y>
							</ns2:Site>
						</ns1:MoveStageActivity.Destination>
						<ns1:MoveStageActivity.Expressions>
							<x:Array Type="{x:Type ns0:ActivityExpressionProperty}" />
						</ns1:MoveStageActivity.Expressions>
					</ns1:MoveStageActivity>
				</ns0:IfElseBranchActivity>
				<ns0:IfElseBranchActivity Condition="" Description="Conditional branch." Expanded="True" ActivityType="IfElseBranchActivity" Succeeded="True" Bookmark="False" x:Name="IfElseBranch2">
					<ns0:IfElseBranchActivity.Expressions>
						<x:Array Type="{x:Type ns0:ActivityExpressionProperty}" />
					</ns0:IfElseBranchActivity.Expressions>
				</ns0:IfElseBranchActivity>
			</ns0:IfElseActivity>
		</ns0:HiddenSequenceActivity>
	</ns0:RepeatActivity>
</ns0:NamedSequentialWorkflowActivity>
</Workflow>
<Resources>
	<Resource Name="PatternBitmap.FileAttachment6" />
	<Resource Name="PatternBitmap.FileAttachment" />
	<Resource Name="PatternBitmap.FileAttachment1" />
	<Resource Name="PatternBitmap.FileAttachment2" />
	<Resource Name="PatternBitmap.FileAttachment3" />
	<Resource Name="PatternBitmap.FileAttachment4" />
	<Resource Name="PatternBitmap.FileAttachment5" />
</Resources>
</Recipe>
